# Supplementary material for: ﻿Resurrection of Passifloraacuminata DC. and synonymization of P.tolimana Harms, P.gleasonii Killip, P.metae M. Bonilla, C. Aguirre & Caetano (Passifloraceae) following a study of their morphology and ecogeography
Source: PhytoKeys. 2022 Jun 23;201:99–122. doi: 10.3897/phytokeys.201.83316 (PMC9849028; doi:10.3897/phytokeys.201.83316)
Supplement: XML Treatment for Passiflora acuminata [file phytokeys.201.83316-treatment1.xml]

<!DOCTYPE tp:taxon-treatment
  PUBLIC "-//TaxonX//DTD Taxonomic Treatment Publishing DTD v0 20100105//EN" "tax-treatment-NSO.dtd">
<tp:taxon-treatment xmlns:tp="http://www.plazi.org/taxpub"><tp:treatment-meta><kwd-group><label>Taxon classification</label><kwd>
                <named-content content-type="kingdom">Plantae</named-content>
              </kwd><kwd>
                <named-content content-type="order">Malpighiales</named-content>
              </kwd><kwd>
                <named-content content-type="family">Passifloraceae</named-content>
              </kwd></kwd-group><mixed-citation publication-type="journal"><person-group><name><surname>Rome</surname><given-names>Maxime</given-names></name><name><surname>d’Eeckenbrugge</surname><given-names>Geo Coppens</given-names></name><name><surname>Pérez</surname><given-names>John Ocampo</given-names></name><name><surname>Rees</surname><given-names>Mathew</given-names></name></person-group><article-title>﻿Resurrection of <italic><tp:taxon-name><tp:taxon-name-part taxon-name-part-type="genus" reg="Passiflora">Passiflora</tp:taxon-name-part><tp:taxon-name-part taxon-name-part-type="species" reg="acuminata">acuminata</tp:taxon-name-part></tp:taxon-name></italic> DC. and synonymization of <italic><tp:taxon-name><tp:taxon-name-part taxon-name-part-type="genus" reg="Passiflora">P.</tp:taxon-name-part><tp:taxon-name-part taxon-name-part-type="species" reg="tolimana">tolimana</tp:taxon-name-part></tp:taxon-name></italic> Harms, <italic><tp:taxon-name><tp:taxon-name-part taxon-name-part-type="genus" reg="Passiflora">P.</tp:taxon-name-part><tp:taxon-name-part taxon-name-part-type="species" reg="gleasonii">gleasonii</tp:taxon-name-part></tp:taxon-name></italic> Killip, <italic><tp:taxon-name><tp:taxon-name-part taxon-name-part-type="genus" reg="Passiflora">P.</tp:taxon-name-part><tp:taxon-name-part taxon-name-part-type="species" reg="metae">metae</tp:taxon-name-part></tp:taxon-name></italic> M. Bonilla, C. Aguirre &amp; Caetano (<tp:taxon-name><tp:taxon-name-part taxon-name-part-type="family">Passifloraceae</tp:taxon-name-part></tp:taxon-name>) following a study of their morphology and ecogeography</article-title><source>PhytoKeys</source><day>23</day><month>06</month><year>2022</year><volume>201</volume><fpage>99</fpage><lpage>122</lpage><pub-id pub-id-type="doi">10.3897/phytokeys.201.83316</pub-id></mixed-citation></tp:treatment-meta><tp:nomenclature><label>﻿</label><tp:taxon-name>
              <object-id xmlns:xlink="http://www.w3.org/1999/xlink" content-type="arpha" xlink:type="simple">26C1321A-5287-55B3-B95B-C1DF9C10FD54</object-id>
              <tp:taxon-name-part taxon-name-part-type="genus" reg="Passiflora">Passiflora</tp:taxon-name-part>
              <tp:taxon-name-part taxon-name-part-type="species" reg="acuminata">acuminata</tp:taxon-name-part>
            </tp:taxon-name><tp:taxon-authority>DC., Prodr. [A. P. de Candolle] 3: 328. 1828.</tp:taxon-authority><tp:nomenclature-citation-list><tp:nomenclature-citation><tp:taxon-name>
                  <tp:taxon-name-part taxon-name-part-type="genus" reg="Passiflora">Passiflora</tp:taxon-name-part>
                  <tp:taxon-name-part taxon-name-part-type="species" reg="tolimana">tolimana</tp:taxon-name-part>
                </tp:taxon-name><comment>Harms, Bot. Jahrb. Syst. 18 (Beibl. 46): 9. 1894, syn. nov. Type: Colombia, Tolima: Dolores, 23 January 1886, <italic>F.C. Lehmann 6060</italic> (holotype: K! [K000323465]; isotypes: B![B16561], F![V0066827F])</comment></tp:nomenclature-citation><tp:nomenclature-citation><tp:taxon-name>
                  <tp:taxon-name-part taxon-name-part-type="genus" reg="Passiflora">Passiflora</tp:taxon-name-part>
                  <tp:taxon-name-part taxon-name-part-type="species" reg="gleasonii">gleasonii</tp:taxon-name-part>
                </tp:taxon-name><comment>Killip, J. Wash. Acad. Sci. 14: 112–113. 1924, syn. nov. Type: Guyana: Distr. Pomeroon. Along the Pomeroon River, 14–20 Jan 1923, <italic>J.S. de la Cruz 296</italic>3 (holotype: US! [US1123194]; isotypes: CM! [CM164669], GH! [GH3043413], MO! [MO3043413]).</comment></tp:nomenclature-citation><tp:nomenclature-citation><tp:taxon-name>
                  <tp:taxon-name-part taxon-name-part-type="genus" reg="Passiflora">Passiflora</tp:taxon-name-part>
                  <tp:taxon-name-part taxon-name-part-type="species" reg="metae">metae</tp:taxon-name-part>
                </tp:taxon-name><comment>M. Bonilla, C. Aguirre &amp; C. Caetano, Phytotaxa 267(2): 130, f. 1–5. 2016, syn. nov. Type: Colombia, Meta: Villavicencio Municipality: road Caño Pendejo, 541 m, 23 December 2013, <italic>M. Bonilla</italic>, <italic>J. Mosquera</italic>, <italic>K. Pulido &amp; A. Cajar 167</italic> (holotype: CUVC! [CUVC067410]).</comment></tp:nomenclature-citation></tp:nomenclature-citation-list></tp:nomenclature><tp:treatment-sec sec-type="material" id="SECID0ESTAI"><title>Type.</title><p>Brazil. Anonymous, s.n. (holotype, P! [P00605761]). Brazil, Pará, Obidos, 19–20 July 1934, <italic>Swallen 5095</italic> (epitype: US! [US1592049]) designated here.</p></tp:treatment-sec><tp:treatment-sec sec-type="description" id="SECID0E1TAI"><title>Description.</title><p>Woody liana. Stems rounded to angular, glabrous and green. Tendrils conical, glabrous. Stipules linear, upper part slightly broader and irregularly glandular-serrate, glabrous, 4–18 mm long, about 1 mm wide, deciduous. Petiole 1–2 cm, green to reddish green, slightly canaliculate on the upper part, glabrous, with two sessile and ovate glands (young glands pyramidal) below the apex or at the apex of petiole. Leaves simple, 6–19 × 2.2–9 cm, glabrous throughout, green to dark green, upper surface lustrous, ovate lanceolate to elliptic, cuneate to cordate at base, mucronate and acuminate; margin entire to glandular-serrulate; nerves often reddish. Peduncle terete, green to reddish green, glabrous to slightly pubescent, about 1–2 mm in diameter, 25–50 mm long; pedicel 4–8 mm long. Bracts persistent (until complete ripeness of fruit), ovate to narrow elliptic, apex rounded to acuminate, base cuneate to rounded, glabrous to slightly pubescent, green to dark red, concave, 15–40 mm long, 4–15 mm wide, with a margin glandular to glandular-serrulate. Flowers, axillary, pendulous, about 3 cm long (from the nectary chamber to the ovary apex), solitary. Hypanthium (including the nectary chamber) slightly pubescent, green with red dots outside and white inside, about 5 mm long, with a diameter of about 10 mm at the sepal base. Sepals glabrous to slightly pubescent, oblong, 20–32 mm long, 6–10 mm wide, white (rarely lavender), slightly keel-shaped in distal half with a short to medium awn (1–5 mm long). Petals glabrous, oblong, 15–32 mm long, 5–8 mm wide, white (rarely lavender). Corona of filaments in five series, banded with white and red to purple or dark violet; two major outer series equal 38–51 mm long, the third series 2–3 mm long, the fourth series 0.8–1 mm long, the innermost series, about 10 mm long, with filaments sometimes fused at base, almost perpendicular to the other series, closing the hypanthium entrance. Staminal filaments 9–10 mm long, greenish white with red dots. Ovary pubescent, 5–6 × 3 mm, ellipsoid, yellowish green; three styles (their base can be pubescent), white with red dots, 14–15 mm long, stigmas light yellow. Androgynophore glabrous, greenish white, slightly to densely dotted with red, 20–23 mm long with an enlarged base, with two bulges about 10 mm in diameter. Limen annular, less than 1 mm long. Operculum membranous, translucid-whitish, 3–8 mm long, inflexed at base, the margin erect, short-toothed. Fruit ellipsoid with conical apex to fusiform, pubescent, 6–9 cm long, 3.6–6.5 cm in diameter, triangular to hexagonal in transversal section, slightly ribbed, pericarp 6–10 mm thick; unripe fruit green with minute white dots; ripe fruit yellowish green, minutely dotted, with a sweet translucent pulp. Seeds obovoid, flat, heart-shaped, about 10 mm long.</p></tp:treatment-sec></tp:taxon-treatment>
